# Supplementary material for: Israeli Acute Paralysis Virus Is an Emerging Pathogen Contributing to Brood Disease of Apis cerana
Source: Viruses. 2024 Aug 31;16(9):1395. doi: 10.3390/v16091395 (PMC11437426; doi:10.3390/v16091395)
Supplement: Supplementary file 1 [file viruses-16-01395-s001.zip]

Archive with 1 entries (1 files):
- viruses-3167983-supplementary.pdf
